# Supplementary material for: Dendritic cell entry to lymphatic capillaries is orchestrated by CD44 and the hyaluronan glycocalyx
Source: Life Sci Alliance. 2021 Mar 9;4(5):e202000908. doi: 10.26508/lsa.202000908 (PMC8008951; doi:10.26508/lsa.202000908)
Supplement: Supplementary file 8 [file LSA-2020-00908_SdataF9.1.zip]

Archive with 1 entries (1 files):
- LSA-2020-00908_SdataF9.1.czi
